# Supplementary material for: HS-GC-IMS and PCA to Characterize the Volatile Flavor Compounds in Three Sweet Cherry Cultivars and Their Wines in China
Source: Molecules. 2022 Dec 19;27(24):9056. doi: 10.3390/molecules27249056 (PMC9781699; doi:10.3390/molecules27249056)
Supplement: Supplementary file 1 [file molecules-27-09056-s001.zip]

Archive with 1 entries (1 files):
- molecules-2061022-supplementary.pdf
